# Supplementary material for: Oral Asiatic Acid Improves Cognitive Function and Modulates Antioxidant and Mitochondrial Pathways in Female 5xFAD Mice
Source: Nutrients. 2025 Feb 19;17(4):729. doi: 10.3390/nu17040729 (PMC11858387; doi:10.3390/nu17040729)
Supplement: Supplementary file 1 [file nutrients-17-00729-s001.zip]

Archive with 1 entries (1 files):
- nutrients-3469124-supplementary.pdf
